# Supplementary material for: Three New Aporphine Alkaloids with Glucose Consumption Increase Activity from Cassytha filiformis
Source: Molecules. 2025 Nov 25;30(23):4544. doi: 10.3390/molecules30234544 (PMC12692773; doi:10.3390/molecules30234544)
Supplement: Supplementary file 1 [file molecules-30-04544-s001.zip]

Archive with 1 entries (1 files):
- molecules-3925215-supplementary.pdf
